# Supplementary material for: Cancer immunogenomic approach to neoantigen discovery in a checkpoint blockade responsive murine model of oral cavity squamous cell carcinoma
Source: Oncotarget. 2017 Dec 28;9(3):4109–19. doi: 10.18632/oncotarget.23751 (PMC5790525; doi:10.18632/oncotarget.23751)
Supplement: Supplementary file 2 [file oncotarget-09-4109-s002.xlsx]

## Sheet: Sheet1
MOC2 Predicted Kb Neoantigens (IC50 <50nM)
Name	MUTseq	WTseq	MUT aff score	WT aff score	Fold Change (Mut Aff / WT Aff)	Mut Aff score * 100
Pkd1_ENSMUST00000035565_p.Q1666L	ISYSWTAQL	ISYSWTAQQ	0.058559	0.00672458	8.7082	5.8559
Slc46a2_ENSMUST00000030081_p.D295E	IIYELAAV	IIYDLAAV	0.0511181	0.0331579	1.54166	5.11181
Ugt1a1_ENSMUST00000073049_p.Y232F	VVYSPFGSL	VVYSPYGSL	0.0414993	0.0481793	0.861352	4.14993
Fbxw19_ENSMUST00000076617_p.S265C	VFYMCSLL	VFYMSSLL	0.0329154	0.0209314	1.57254	3.29154
Vmn1r209_ENSMUST00000095961_p.M30I	VNYIFSWW	VNYMFSWW	0.0260239	0.0256114	1.01611	2.60239
Tbc1d2_ENSMUST00000084621_p.K848M	YQYLRFFTM	YQYLRFFTK	0.0237276	0.00101585	23.3573	2.37276
Hcrtr1_ENSMUST00000030562_p.L361H	IIYNFHSG	IIYNFLSG	0.0226763	0.0153044	1.48168	2.26763
