# Supplementary material for: Cancer immunogenomic approach to neoantigen discovery in a checkpoint blockade responsive murine model of oral cavity squamous cell carcinoma
Source: Oncotarget. 2017 Dec 28;9(3):4109–19. doi: 10.18632/oncotarget.23751 (PMC5790525; doi:10.18632/oncotarget.23751)
Supplement: Supplementary file 3 [file oncotarget-09-4109-s003.xlsx]

## Sheet: Sheet1
MOC22 Predicted Kb Neoantigens (IC50 <50nM)
Name	MUTseq	WTseq	MUT aff score	WT aff score	Fold Change (Mut Aff / WT Aff)	Mut Aff score * 100
Slc5a4b_ENSMUST00000120757_p.T368N	TNYAYPNL	TNYAYPTL	0.328404	0.11238	2.92227	32.8404
Icam1_ENSMUST00000086399_p.P315L	TVYNFSAL	TVYNFSAP	0.232915	0.0050419	46.1959	23.2915
H2-Q4_ENSMUST00000081435_p.V61L	LSYFYTSL	LSYFYTSV	0.203449	0.0565425	3.59815	20.3449
Cyp2c67_ENSMUST00000067328_p.M306L	STLRFALL	STMRFALL	0.192524	0.128509	1.49813	19.2524
Trpm8_ENSMUST00000040210_p.V505L	STLLYRNL	STLVYRNL	0.13964	0.1283	1.08838	13.964
Pkd2l2_ENSMUST00000014647_p.F480I	IFFVFIVL	IFFVFFVL	0.138967	0.177711	0.781982	13.8967
Serpina1d_ENSMUST00000078869_p.V73L	SNIFFSPL	SNIFFSPV	0.119162	0.0331484	3.59482	11.9162
Chst15_ENSMUST00000077472_p.Q494P	KVFPFLNL	KVFQFLNL	0.0841953	0.178166	0.472567	8.41953
Best1_ENSMUST00000117346_p.T153S	SVYKRFPSL	SVYKRFPTL	0.082099	0.0818365	1.00321	8.2099
Ano2_ENSMUST00000160496_p.T755S	IQFGFVSL	IQFGFVTL	0.0751889	0.0610819	1.23095	7.51889
Vmn1r27_ENSMUST00000095862_p.Q208L	ILYRHQRL	ILYRHQRQ	0.0614984	0.00118477	51.9073	6.14984
Trip13_ENSMUST00000022053_p.R203W	SSWYRYGQL	SSRYRYGQL	0.0569541	0.0263851	2.15857	5.69541
B020004J07Rik_ENSMUST00000084386_p.V425A	VMAERFFQL	VMVERFFQL	0.0545205	0.0694597	0.784923	5.45205
Ppp1r15b_ENSMUST00000052529_p.Q80L	WSLLFGGL	WSQLFGGL	0.0474556	0.0185575	2.55722	4.74556
Ugt1a1_ENSMUST00000073049_p.Y232F	VVYSPFGSL	VVYSPYGSL	0.0414993	0.0481793	0.861352	4.14993
Gm15800_ENSMUST00000119892_p.K818N	SQYDYDNL	SQYDYDKL	0.0394641	0.00967115	4.0806	3.94641
Abtb1_ENSMUST00000032169_p.R392L	KMFLLARL	KMFRLARL	0.0393771	0.0482328	0.816396	3.93771
Igkv4-68_ENSMUST00000103350_p.M54L	VSYLYWYQ	VSYMYWYQ	0.037908	0.0323251	1.17271	3.7908
Cyp11b2_ENSMUST00000167634_p.M489I	MAYRFVLI	MAYRFVLM	0.0371401	0.0671229	0.553315	3.71401
AW146020_ENSMUST00000043195_p.Y309F	QNFRFYRGM	QNYRFYRGM	0.0352879	0.0533302	0.661686	3.52879
Serpina1d_ENSMUST00000078869_p.V73L	TSNIFFSPL	TSNIFFSPV	0.0343658	0.0126936	2.70732	3.43658
Slc10a7_ENSMUST00000034111_p.Q93L	AIWLFLLL	AIWLFLQL	0.0342019	0.0472959	0.723149	3.42019
9830107B12Rik_ENSMUST00000097310_p.Q197H	ITYLRGIHL	ITYLRGIQL	0.0337076	0.0253927	1.32745	3.37076
Sbf2_ENSMUST00000033058_p.L634F	IAAAFLPL	IAAALLPL	0.0331656	0.00266251	12.4565	3.31656
Slc16a7_ENSMUST00000063318_p.V341A	VAYVVFFGL	VVYVVFFGL	0.0322004	0.0283097	1.13743	3.22004
Fut10_ENSMUST00000066173_p.V84G	IGLWWSPL	IVLWWSPL	0.0315715	0.0368523	0.856705	3.15715
Ndufv3_ENSMUST00000046288_p.K377M	VSYSMTLPV	VSYSKTLPV	0.0301224	0.0400744	0.751661	3.01224
Igkv4-62_ENSMUST00000103352_p.K38M	YMYWYQQM	YMYWYQQK	0.0296201	0.00198926	14.8901	2.96201
Ltn1_ENSMUST00000039449_p.Q155L	MGYWLMAL	MGYWLMAQ	0.0287322	0.00051563	55.7225	2.87322
Scn3a_ENSMUST00000066432_p.I1530V	VSLRYYYF	ISLRYYYF	0.0286679	0.0282088	1.01627	2.86679
Cyp2c67_ENSMUST00000067328_p.M306L	SSTLRFALL	SSTMRFALL	0.0285305	0.0314194	0.908055	2.85305
Cgnl1_ENSMUST00000072899_p.Q147L	LNFLRHPEL	LNFQRHPEL	0.0285121	0.0182606	1.5614	2.85121
Gpr156_ENSMUST00000061274_p.V134L	TSLLFGPI	TSLVFGPI	0.0284458	0.0262576	1.08334	2.84458
Atrx_ENSMUST00000113573_p.T2415S	LTYQQASL	LTYQQATL	0.0263594	0.021463	1.22813	2.63594
Tex9_ENSMUST00000085358_p.R66W	RAWPFSAL	RARPFSAL	0.0258743	0.00956588	2.70485	2.58743
St8sia5_ENSMUST00000075290_p.H259P	IIIDRFPKL	IIIDRFHKL	0.0256534	0.0197039	1.30194	2.56534
Rnf6_ENSMUST00000067837_p.Q342L	VTRVFLEL	VTRVFLEQ	0.0249269	0.000393342	63.3721	2.49269
Zzef1_ENSMUST00000172220_p.W400L	SAIWYLSLL	SAIWYWSLL	0.0246068	0.0355055	0.693043	2.46068
Grin3b_ENSMUST00000045085_p.L587I	ITALFLTL	LTALFLTL	0.0243107	0.005061	4.80354	2.43107
Iqsec2_ENSMUST00000112604_p.N1062T	IIFTAPSL	IIFNAPSL	0.0238139	0.0207558	1.14734	2.38139
Aplf_ENSMUST00000032130_p.C380F	ANFYRRNPL	ANCYRRNPL	0.0232777	0.00220876	10.5388	2.32777
Slco2a1_ENSMUST00000035148_p.D196Y	ISYVYDFA	ISYVDDFA	0.0221804	0.000415239	53.416	2.21804
Ncaph_ENSMUST00000110387_p.M416L	VMCSFLSL	VMCSFLSM	0.0221699	0.00639027	3.46933	2.21699
Il20ra_ENSMUST00000020185_p.F267I	IVILFSAI	IVFLFSAI	0.0221502	0.106163	0.208642	2.21502
Mll2_ENSMUST00000023741_p.Q1957L	LSYNLRSL	LSYNQRSL	0.0212942	0.00922878	2.30737	2.12942
Zzef1_ENSMUST00000172220_p.W400L	SAIWYLSL	SAIWYWSL	0.0209942	0.0199913	1.05016	2.09942
Grm5_ENSMUST00000167164_p.L183I	TIFKYFMRV	TLFKYFMRV	0.020896	0.00949595	2.20052	2.0896
Icam1_ENSMUST00000086399_p.P315L	TVYNFSALV	TVYNFSAPV	0.0206407	0.0284037	0.72669	2.06407
Pkd2l2_ENSMUST00000014647_p.F480I	ITFIFFVFI	ITFIFFVFF	0.020624	0.0262757	0.78491	2.0624
Pkd2l2_ENSMUST00000014647_p.F480I	IFFVFIVLL	IFFVFFVLL	0.0202926	0.0715833	0.283482	2.02926
